# Supplementary material for: Mechanical and Lattice Thermal Properties of Si-Ge Lateral Heterostructures
Source: Molecules. 2024 Aug 12;29(16):3823. doi: 10.3390/molecules29163823 (PMC11357318; doi:10.3390/molecules29163823)
Supplement: Supplementary file 1 [file molecules-29-03823-s001.zip]

Archive with 1 entries (1 files):
- molecules-3125118-supplementary.pdf
